# Supplementary material for: Daily consumption of pro-vitamin A biofortified (yellow) cassava improves serum retinol concentrations in preschool children in Nigeria: a randomized controlled trial
Source: Am J Clin Nutr. 2020 Nov 12;113(1):221–31. doi: 10.1093/ajcn/nqaa290 (PMC7779233; doi:10.1093/ajcn/nqaa290)
Supplement: nqaa290_Supplemental_Files [file nqaa290_supplemental_files.zip]

Archive with 2 entries (2 files):
- Supplementary methods_recipes.docx
- Supplementary Table 1.docx
